# Supplementary material for: Validation of automatically measured T1 map cortico-medullary difference (ΔT1) for eGFR and fibrosis assessment in allograft kidneys
Source: PLoS One. 2023 Feb 15;18(2):e0277277. doi: 10.1371/journal.pone.0277277 (PMC9931131; doi:10.1371/journal.pone.0277277)
Supplement: S2 File — (XLSX) [file pone.0277277.s002.xlsx]

## Sheet: Sheet1
		For Cortex
			Dice Coeffiecent	Accuracy	Sensitivity	Specificity	Mean Absolute Error	Average
		Proposed Method	0.917645	0.992888	0.94612	0.999111	0.007112	0.772575
		VGG16	0.870584	0.982322	0.89712	0.998112	0.017678	0.753163
		VGG19	0.878704	0.982474	0.906629	0.998121	0.017526	0.756691
		RESNET34	0.778875	0.982317	0.838131	0.996482	0.017683	0.722698
		RESNET50	0.76396	0.982317	0.815587	0.996726	0.017683	0.715254
		DENSNET121	0.79536	0.982317	0.850965	0.996928	0.017683	0.728651
		For Medulla
		Models	Dice Coeffiecent	Accuracy	Sensitivity	Specificity	Mean Absolute Error	Average
		Proposed Method	0.934167	0.991084	0.946091	0.999244	0.008916	0.7759
		VGG16	0.795419	0.98519	0.845561	0.997312	0.01481	0.727658
		VGG19	0.804499	0.98519	0.832004	0.997752	0.01481	0.726851
		RESNET34	0.757183	0.98519	0.845561	0.997262	0.01481	0.720001
		RESNET50	0.757444	0.98519	0.806178	0.997126	0.01481	0.71215
		DENSNET121	0.781378	0.98519	0.815385	0.997619	0.01481	0.718876
														-250
		Mean % improvement for Cotex
			Dice Coeffiecent	Accuracy	Sensitivity	Specificity	Mean Absolute Error
		Proposed Method vs VGG16	5.40568	1.07561	5.46196	0.100119	59.7692
		Proposed Method vs VGG19	4.43164	1.05998	4.35579	0.0992004	59.4203
		Proposed Method vs RESNET34	17.8167	1.07613	12.8846	0.263808	59.7806
		Proposed Method vs RESNET50	20.1169	1.07613	16.0048	0.239308	59.7806
		Mean % improvement for Mecdulla
			Dice Coeffiecent	Accuracy	Sensitivity	Specificity	Mean Absolute Error
		Proposed Method vs VGG16	17.4434	0.59826	11.8891	0.193731	39.7974
		Proposed Method vs VGG19	16.1179	0.59826	13.7123	0.149566	39.7974
		Proposed Method vs RESNET34	23.374	0.59826	11.8891	0.198714	39.7974
		Proposed Method vs RESNET50	23.3315	0.59826	17.3551	0.212431	39.7974
