# Supplementary material for: Validation of automatically measured T1 map cortico-medullary difference (ΔT1) for eGFR and fibrosis assessment in allograft kidneys
Source: PLoS One. 2023 Feb 15;18(2):e0277277. doi: 10.1371/journal.pone.0277277 (PMC9931131; doi:10.1371/journal.pone.0277277)
Supplement: S3 File — (XLSX) [file pone.0277277.s003.xlsx]

## Sheet: Kidney_AI_Data_Full_Table
			Manual ROI			RCM U-Net			VGG16			VGG19			RESNE34			RESNET50
sr. No.	eGFR	Fibrosis	Cortex	Medulla	deltaT1	Cortex	Medulla	deltaT1	Cortex	Medulla	deltaT1	Cortex	Medulla	deltaT1	Cortex	Medulla	deltaT1	Cortex	Medulla	deltaT1
1	52	25	1545	1860	-315	1585	2033	-448	1590	2018	-428	1623	2041	-418	1608	2040	-432	1600	2038	-438
2	46	30	1639	1968	-329	1660	2026	-365	1676	2017	-342	1670	2014	-343	1678	2032	-355	1661	2071	-409
3	93	35	1613	2013	-400	1616	2061	-445	1616	2044	-428	1615	2046	-430	1628	2043	-415	1627	2054	-427
4	66	15	1613	2104	-491	1637	2126	-489	1661	2231	-570	1655	2174	-519	1671	2121	-450	1644	2191	-547
5	32	25	1660	1866	-206	1575	2028	-453	1607	2044	-437	1588	2021	-433	1619	1954	-335	1572	1979	-407
6	26	40	1608	1834	-226	1663	2010	-347	1691	1997	-306	1684	2042	-358	1686	2036	-350	1686	2043	-357
8	42	35	1702	1807	-106	1667	1855	-188	1672	1852	-180	1669	1846	-177	1675	1850	-175	1664	1870	-206
9	89	10	1410	2011	-602	1404	2064	-660	1441	2101	-660	1435	2077	-643	1473	2087	-614	1430	2069	-640
10	66	5	1440	1949	-509	1470	1983	-513	1491	2005	-514	1489	1964	-476	1497	1968	-471	1506	1940	-434
11	54	20	1503	1830	-327	1516	1898	-382	1526	1997	-471	1523	1977	-454	1539	1985	-446	1529	1953	-424
12	62	30	1623	2015	-392	1629	2039	-410	1632	2061	-429	1631	2074	-443	1631	1999	-368	1625	2085	-460
13	82	10	1557	1952	-394	1527	1977	-450	1550	1996	-446	1567	2016	-450	1540	1999	-459	1546	1956	-409
14	64	15	1585	2150	-565	1607	2186	-579	1626	2214	-588	1622	2221	-598	1611	2192	-580	1619	2223	-604
15	50	20	1461	1825	-364	1456	1991	-534	1494	2070	-576	1480	2055	-575	1469	1897	-428	1468	1932	-464
16	39	25	1622	2005	-383	1589	2042	-453	1587	2057	-470	1589	2053	-463	1615	2013	-398	1605	2032	-427
17	46	20	1406	1854	-448	1402	1881	-479	1418	1866	-447	1423	1901	-478	1432	1870	-438	1419	1862	-444
18	45	45	1246	1707	-461	1363	1939	-576	1412	2239	-827	1398	2159	-761	1444	1930	-486	1359	1973	-614
19	55	20	1543	1949	-405	1517	1988	-471	1519	1993	-474	1513	2004	-491	1530	2008	-478	1497	1990	-493
20	42	10	1490	1913	-422	1533	1985	-452	1563	1992	-429	1542	1979	-437	1557	1975	-419	1543	1988	-445
21	54	15	1561	1895	-335	1577	1932	-355	1594	1916	-322	1590	1964	-374	1595	1934	-340	1588	1929	-342
22	76	20	1526	1999	-473	1512	1955	-443	1525	1979	-454	1525	1963	-438	1535	1951	-417	1551	1957	-405
23	53	40	1625	2157	-532	1465	1866	-400	1490	1857	-367	1481	1886	-406	1484	1875	-391	1485	1866	-382
24	107	35	1714	1884	-169	1676	1950	-275	1672	1963	-291	1676	1932	-256	1677	1971	-294	1673	1946	-273
25	99	10	1544	2007	-463	1556	1981	-425	1556	1964	-409	1570	1949	-379	1558	1962	-404	1556	1928	-372
26	66	10	1596	1963	-367	1623	2016	-393	1610	2006	-396	1618	2014	-396	1631	2006	-375	1616	2012	-395
27	71	20	1646	2051	-405	1585	2012	-426	1585	2007	-422	1596	2000	-404	1595	2030	-434	1592	2026	-434
28	38	30	1765	2257	-491	1742	2308	-566	1734	2280	-545	1724	2265	-541	1732	2307	-575	1709	2290	-580
29	47	10	1672	1976	-304	1690	1984	-293	1684	1902	-217	1686	1942	-257	1681	1957	-276	1690	1988	-297
30	54	25	1638	2053	-415	1642	2067	-425	1637	2063	-425	1652	2054	-401	1652	2052	-399	1660	2093	-433
31	46	5	1326	1969	-642	1375	2029	-654	1390	2032	-642	1399	2033	-633	1434	2033	-599	1392	2035	-642
32	63	25	1440	1762	-323	1428	1690	-262	1465	1760	-295	1444	1713	-268	1450	1685	-234	1443	1684	-241
33	47	27	1660	2033	-373	1514	1956	-442	1537	1965	-428	1537	1976	-439	1544	1975	-431	1523	1958	-435
34	40	80	1701	2112	-412	1708	2121	-413	1713	2138	-425	1714	2174	-460	1727	2061	-334	1737	2115	-378
35	53	25	1467	1826	-359	1510	1937	-427	1532	2011	-479	1543	1996	-453	1529	1983	-454	1535	1978	-444
36	38	25	1610	1914	-303	1669	2085	-416	1710	2124	-414	1621	2083	-463	1667	2069	-403	1647	2036	-390
37	63	30	1634	2001	-367	1632	1992	-360	1638	1980	-342	1636	2016	-380	1635	2037	-402	1619	2041	-423
38	53	15	1611	2124	-513	1627	2021	-394	1618	2005	-387	1622	2032	-410	1624	2040	-416	1627	2031	-404
39	79	20	1574	2065	-491	1577	2075	-499	1574	2129	-556	1578	2105	-526	1586	2097	-510	1590	2083	-493
40	95	10	1519	1960	-440	1520	1986	-466	1523	1984	-461	1528	1988	-460	1538	2011	-474	1530	2008	-477
41	75	15	1555	1956	-402	1545	2051	-507	1551	2044	-493	1555	2026	-470	1559	2077	-518	1557	2050	-493
42	43	40	1674	2185	-510	1632	2134	-503	1627	2102	-476	1637	2110	-473	1633	2123	-490	1638	2135	-497
43	89	18	1554	1915	-361	1564	1954	-390	1575	2017	-442	1576	2040	-463	1581	1988	-407	1586	1989	-403
44	43	20	1530	2060	-530	1552	2146	-594	1560	2147	-588	1564	2156	-592	1572	2143	-571	1578	2135	-558
45	82	30	1958	2056	-98	1715	2160	-445	1733	2192	-459	1738	2160	-423	1735	2252	-518	1737	2106	-369
46	55	20	1646	2051	-405	1688	2074	-387	1690	2067	-377	1693	2001	-308	1684	2043	-359	1682	2027	-345
47	59	10	1617	1953	-336	1594	1993	-399	1594	1960	-365	1596	1959	-363	1614	1954	-340	1594	1939	-346
48	54	20	1576	2046	-471	1592	2166	-574	1594	2144	-550	1584	2148	-564	1601	2139	-538	1582	2147	-566
49	90	10	1575	2019	-443	1573	2053	-480	1617	2048	-431	1611	2038	-428	1596	2018	-423	1580	2024	-444
50	46	50	1709	2083	-374	1730	2084	-354	1716	2096	-380	1702	2153	-451	1721	2116	-395	1704	2110	-406
51	50	20	1638	1794	-156	1462	1852	-391	1617	1788	-171	1612	1780	-167	1597	1763	-166	1612	1769	-157
52	72	20	1598	1945	-347	1610	2093	-483	1621	2045	-424	1623	2085	-462	1617	2064	-447	1614	2092	-478
53	48	30	1551	1733	-182	1635	2004	-368	1640	1964	-324	1645	2017	-372	1631	1968	-337	1650	1986	-336
54	15	50	1811	2015	-204	1793	2053	-260	1790	2055	-265	1796	2065	-269	1769	2030	-261	1798	2055	-257
55	47	40	1586	1893	-307	1586	1886	-300	1592	1888	-296	1592	1886	-294	1594	1901	-308	1588	1865	-277
56	71	10	1441	1998	-557	1456	1982	-526	1489	2024	-535	1481	2001	-520	1494	1998	-504	1482	2015	-534
57	47	35	1661	1997	-337	1652	2040	-388	1654	2032	-378	1665	2051	-387	1665	2041	-376	1644	2005	-362
58	45	45	1620	1992	-371	1637	1973	-336	1660	2012	-353	1657	2038	-381	1683	2016	-333	1661	2049	-388
59	74	15	1548	2030	-482	1532	2009	-478	1543	2015	-472	1544	2006	-462	1557	1991	-434	1558	2011	-453
60	87	15	1495	1958	-462	1487	1960	-473	1509	1946	-437	1510	1950	-439	1497	1962	-465	1501	1953	-452
62	83	15	1649	2117	-468	1651	2188	-537	1638	2150	-512	1641	2172	-530	1664	2175	-511	1657	2178	-520
63	44	20	906	1559	-653	948	1725	-776	2122	1965	156	1620	1973	-353	1437	1919	-483	1243	1800	-556
64	97	5	1647	2064	-417	1656	2064	-407	1646	2128	-482	1654	2086	-433	1707	2122	-415	1668	2090	-422
65	92	45	1559	1955	-397	1546	1958	-412	1550	1978	-429	1552	1983	-430	1566	1984	-418	1555	1945	-391
66	40	60	1610	2060	-451	1603	2081	-478	1636	2088	-452	1652	2071	-419	1672	2080	-408	1656	2081	-425
67	71	15	1751	2203	-453	1748	2193	-445	1746	2184	-438	1737	2174	-437	1757	2195	-439	1745	2174	-428
68	35	20	1404	1824	-421	1385	1733	-349	1411	1703	-292	1435	2236	-801	1392	1706	-314	1389	1705	-316
69	18	40	1652	1810	-158	1625	1832	-207	1649	1827	-179	1637	1826	-189	1640	1863	-223	1620	1795	-174
70	63	10	1576	1981	-406	1578	1977	-399	1589	1976	-386	1588	1987	-399	1598	1971	-373	1592	1980	-388
71	56	30	1616	2033	-417	1633	2095	-462	1640	2090	-450	1640	2105	-465	1652	2127	-475	1642	2115	-473
72	70	35	1701	2059	-359	1663	2044	-381	1653	2036	-383	1663	2040	-377	1659	2038	-379	1657	2026	-370
73	42	40	1372	1774	-402	1396	1758	-362	1487	1862	-375	1431	1792	-361	1431	1767	-336	1406	1782	-376
74	66	25	1551	2031	-480	1568	2037	-469	1570	1996	-426	1566	2019	-454	1552	2005	-453	1558	2020	-462
75	58	35	1926	2132	-206	1835	2160	-325	1837	2139	-302	1855	2125	-270	1844	2135	-291	1793	2130	-337
76	50	25	1533	1987	-454	1526	1899	-373	1522	1913	-392	1539	1901	-362	1536	1880	-345	1526	1952	-426
77	32	35	1770	1985	-215	1738	1966	-228	1738	1912	-174	1737	1920	-183	1739	1940	-200	1750	1959	-209
78	44	35	1535	1845	-310	1473	1758	-285	1508	1855	-347	1511	1864	-352	1547	1856	-309	1503	1878	-375
79	54	35	1594	2035	-441	1549	1941	-392	1559	1971	-412	1564	1954	-390	1561	1910	-350	1552	1912	-360
80	45	10	1527	2122	-595	1563	2074	-511	1575	2098	-523	1572	2086	-514	1578	2092	-515	1573	2067	-495
81	35	25	1607	2060	-453	1645	2144	-499	1651	2068	-417	1608	2069	-462	1609	2021	-412	1686	2206	-519
82	84	0	1493	1888	-395	1529	1961	-431	1543	1900	-357	1540	1949	-409	1550	1918	-368	1515	1891	-375
83	51	30	1560	2095	-535	1553	2097	-544	1557	2078	-521	1572	2077	-505	1554	2072	-518	1556	2119	-563
84	60	20	1372	1833	-461	1376	1791	-415	1439	1899	-460	1401	1835	-435	1400	1815	-415	1393	1803	-411
85	61	5	1583	2063	-480	1541	2013	-471	1556	2042	-486	1558	2041	-484	1548	2015	-468	1540	1986	-447
86	43	40	1576	1852	-276	1563	1857	-294	1568	1842	-274	1574	1863	-289	1574	1829	-255	1580	1861	-280
87	30	40	1650	1991	-341	1620	2054	-434	1618	2058	-440	1626	2036	-410	1626	2121	-495	1631	2105	-474
88	39	45	1440	1726	-286	1468	1856	-389	1460	1889	-429	1478	1924	-446	1480	1780	-300	1486	1811	-325
89	57	0	1651	2147	-496	1597	2025	-429	1582	2046	-464	1582	2037	-455	1602	2061	-460	1593	2039	-445
90	60	10	1504	1921	-417	1547	2003	-456	1551	1980	-429	1558	2050	-493	1556	2002	-447	1516	1999	-483
91	70	0	1645	1959	-314	1613	1830	-217	1617	1854	-237	1620	1858	-238	1627	1876	-249	1615	1859	-243
92	36	25	1638	1804	-166	1605	1953	-347	1619	2042	-423	1621	2022	-401	1621	1981	-360	1614	2011	-397
93	28	45	1680	2049	-369	1647	1935	-289	1661	1998	-336	1650	1977	-326	1658	1987	-330	1641	2039	-398
94	50	15	1698	1955	-257	1665	1974	-310	1656	2003	-347	1657	1994	-337	1678	2025	-347	1671	2027	-356
95	92	35	1696	1878	-182	1662	1944	-282	1661	1936	-275	1667	1959	-291	1688	1949	-261	1704	1932	-228
96	58	0	1526	1792	-266	1529	1825	-296	1534	1996	-462	1543	1926	-383	1546	1892	-346	1542	1856	-314
97	19	30	1654	1850	-196	1610	1841	-231	1676	1800	-124	1673	1810	-137	1560	1799	-239	1623	1794	-171
98	26	50	1626	1950	-324	1592	1959	-367	1593	1995	-402	1593	2009	-416	1597	1976	-380	1593	1995	-402
99	50	30	1601	2026	-425	1626	1937	-312	1625	1978	-352	1624	1970	-346	1633	1946	-313	1631	1971	-339
100	45	20	1473	1916	-443	1461	1890	-429	1482	1905	-423	1496	1885	-390	1502	1820	-318	1482	1893	-411
101	65	30	1570	2111	-541	1550	2074	-524	1560	2099	-540	1566	2108	-542	1571	2110	-539	1557	2088	-531
102	51	35	1567	1971	-404	1536	2016	-480	1546	2013	-467	1551	2021	-470	1549	2047	-499	1547	2044	-496
103	52	10	1620	2125	-505	1525	2068	-543	1540	2085	-545	1551	2080	-529	1547	2057	-510	1548	2065	-517
104	42	15	1608	1860	-252	1607	1872	-265	1591	1892	-301	1604	1897	-293	1622	1842	-221	1614	1877	-263
105	41	40	1793	2051	-258	1772	2038	-266	1776	2043	-268	1778	2047	-270	1781	2073	-293	1775	2028	-252
106	58	15	1697	1951	-254	1693	1954	-262	1697	1969	-271	1697	1958	-261	1703	1953	-250	1691	1958	-267
107	84	50	1554	1882	-328	1517	1867	-350	1523	1870	-348	1526	1897	-371	1534	1883	-349	1519	1879	-360
108	28	15	1550	1876	-326	1508	1918	-411	1524	1992	-468	1515	1972	-457	1579	1960	-381	1578	1933	-355
109	68	20	1606	1954	-348	1600	1925	-325	1608	1961	-353	1606	1975	-369	1610	1945	-335	1606	1943	-337
110	46	40	1567	1941	-374	1529	1979	-450	1533	2021	-488	1532	2022	-490	1524	1996	-472	1529	2010	-481
111	66	10	1523	1990	-467	1428	1685	-258	1419	1715	-295	1416	1716	-300	1419	1732	-313	1424	1737	-313
112	47	15	1524	1945	-422	1519	1926	-407	1521	1988	-467	1517	1934	-417	1523	1964	-441	1528	1911	-383
113	40	40	1623	1950	-327	1631	1894	-263	1630	1906	-276	1631	1909	-278	1637	1921	-284	1635	1913	-278
114	10	5	1480	1730	-250	1468	1856	-389	1460	1889	-429	1478	1924	-446	1480	1780	-300	1486	1811	-325
